# Supplementary material for: Efficiently accelerated bioimage analysis with NanoPyx, a Liquid Engine-powered Python framework
Source: Nat Methods. 2025 Jan 2;22(2):283–6. doi: 10.1038/s41592-024-02562-6 (PMC11810771; doi:10.1038/s41592-024-02562-6)
Supplement: Supplementary file 4 — Source Data Fig. 1 Run times of different nonlocal means denoising implementations under two different hardware set-ups. Source Data Fig. 2 Run times of a workflow consisting of nonlocal means denoising and eSRRF. Source Data Extended Data Fig. 1 Run times of different nonlocal means denoising implementations. Source Data Extended Data Fig. 2 Run times of different Catmull–Rom interpolation implementations in three different computing environments. Source Data Extended Data Fig. 3 Run times of different 2D convolution implementations in two different hardware set-ups. Source Data Extended Data Fig. 4 Run times of different 2D convolution implementations in two different hardware set-ups. Source Data Extended Data Fig. 5 Run times of different 2D convolution implementations in two different hardware set-ups Source Data Extended Data Fig. 7 Run times of 2D convolution and eSRRF when the GPU is delayed. [file 41592_2024_2562_MOESM4_ESM.xlsx]

## Sheet: Fig.1
LAPTOP
	Condition 1
	GPU	CPU Threaded	CPU T. Dynamic	CPU T. Guided	CPU T. Static	CPU Unthreaded
	Hardware limitation	1063.07	979.132	979.353	1044.47	64.8502
	Hardware limitation	992.573	995.857	995.507	1006.98	64.8995
	Hardware limitation	990.197	995.165	996.501	1006.7	64.5828
Average	N/A	1015.28	990.051	990.454	1019.38	64.7775
	Condition 2
	GPU	CPU Threaded	CPU T. Dynamic	CPU T. Guided	CPU T. Static	CPU Unthreaded
	8.76982	32.24	30.0518	30.0099	32.2356	89.2494
	8.76291	32.2665	29.9962	29.9579	32.3411	89.2998
	8.72919	32.4968	30.047	29.9636	32.2551	89.1051
Average	8.75397	32.3344	30.0317	29.9771	32.2772	89.2181
	Condition 3
	GPU	CPU Threaded	CPU T. Dynamic	CPU T. Guided	CPU T. Static	CPU Unthreaded
	0.0240275	0.067259	0.0621	0.0621568	0.0678574	0.113671
	0.0248524	0.067663	0.0619839	0.062094	0.0676213	0.114079
	0.0231162	0.0684853	0.0620267	0.0619816	0.0687013	0.113633
Average	0.0239987	0.0678024	0.0620369	0.0620775	0.06806	0.113794
Workstation
	Condition 1
	GPU	CPU Threaded	CPU T. Dynamic	CPU T. Guided	CPU T. Static	CPU Unthreaded
	51.7141	704.06	649.374	643.478	707.691	27.7628
	51.7283	749.884	647.328	647.266	803.451	27.6038
	52.3272	789.971	647.781	649.384	709.541	28.1422
Average	51.9232	747.972	648.161	646.709	740.228	27.8363
	Condition 2
	GPU	CPU Threaded	CPU T. Dynamic	CPU T. Guided	CPU T. Static	CPU Unthreaded
	0.501504	12.1331	11.6293	11.8066	12.3924	37.428
	0.462533	11.991	11.7374	11.6282	12.3294	37.4552
	0.477676	12.0083	11.6776	11.555	12.4961	37.9524
Average	0.480571	12.0441	11.6814	11.6632	12.406	37.6119
	Condition 3
	GPU	CPU Threaded	CPU T. Dynamic	CPU T. Guided	CPU T. Static	CPU Unthreaded
	0.0713961	0.0319926	0.0234418	0.0249518	0.0329758	0.0614443
	0.0704065	0.0250469	0.0239093	0.0272882	0.0339549	0.047979
	0.0676641	0.0353791	0.024719	0.026841	0.0298764	0.0478376
Average	0.0698222	0.0308062	0.0240234	0.0263603	0.032269	0.0524203

## Sheet: Fig.2
	CONDITION 1
	NLM
	unthreaded	threaded	gpu	liquid
	32.7206	719.536	51.6576	27.9193
	27.9723	744.542	52.3302	28.1109
	27.969	713.286	51.8246	27.8632			TOTAL
Average	29.554	725.788	51.9375	27.9645		Unthreaded	79.0953
std	2.74241	16.5393	0.350234	0.129851		Threaded	729.694
						GPU	52.1466
						Liquid	29.7631
	esrrf
	unthreaded	threaded	gpu	Liquid
	49.6639	3.67265	0.256082	0.197969
	49.5548	3.85767	0.183212	0.19906
	49.4054	4.18754	0.188167	0.209216
Average	49.5414	3.90595	0.209154	0.202082
std	0.12979	0.260819	0.0407165	0.00620265

## Sheet: Ext.DataFig.1
	NLM denoising 1000x1000 image; patch distance = 50
Patch Size	GPU			scikit-image			Threaded			Unthreaded
5	0.530714	0.514005	0.513801	30.398	29.6705	29.2753	13.5842	13.6174	13.7922	27.0924	26.5288	26.4452
10	2.18158	2.16439	2.17561	42.2914	28.8297	28.9699	38.8845	39.3186	39.4543	26.2914	26.5084	26.3493
20	8.24702	8.19297	8.22489	29.6631	29.3796	29.2332	124.417	125.393	125.809	26.5005	26.5662	26.5085
50	51.7141	51.7283	52.3272	31.3222	30.3558	31.6257	704.06	749.884	789.971	27.7628	27.6038	28.1422
	NLM denoising 200x200 image; patch distance = 10
Patch Size	GPU			scikit-image			Threaded			Unthreaded
5	0.0713961	0.0704065	0.0676641	0.051708	0.0502987	0.0514953	0.0319926	0.0250469	0.0353791	0.0614443	0.047979	0.0478376
10	0.076336	0.0747772	0.075575	0.0526129	0.0509846	0.0520479	0.0680696	0.0688446	0.0848493	0.0648871	0.0501028	0.0479789
20	0.0864903	0.0886332	0.0874332	0.0530894	0.0569625	0.0541807	0.195659	0.210378	0.206555	0.0621693	0.0493779	0.0501572
50	0.196414	0.18333	0.17603	0.0615348	0.0594334	0.0609827	1.12505	1.15689	1.16344	0.0612826	0.0521747	0.0535721
	NLM denoising 500x500 image; patch distance = 100
Patch Size	GPU			scikit-image			Threaded			Unthreaded
5	0.501504	0.462533	0.477676	40.1471	40.2117	40.0588	12.1331	11.991	12.0083	37.428	37.4552	37.9524
10	2.01784	1.98938	2.0211	40.4827	40.3028	40.3556	34.3588	35.2595	35.1684	37.3793	37.6346	37.6036
20	7.43117	7.45473	7.44356	40.6741	40.6727	40.4091	98.3769	98.7469	97.8436	38.1583	38.1348	38.1337
50	43.9202	44.0604	44.3339	42.6626	42.6716	43.8969	570.315	571.761	572.595	38.6879	38.7043	39.8935
100	176.159	176.928	177.483	45.826	45.8252	45.8487	2509.37	2449.86	2503.6	40.3912	40.4815	66.3975

## Sheet: Ext.DataFig.2
	Runtimes (seconds) for 5x magnification using Catmull-Rom interpolation in a professional workstation										Runtimes (seconds) for 5x magnification using Catmull-Rom interpolation in a professional workstation
	Implementation Data shape		(1,10,10)	(10,10,10)	(10,100,100)	(10,300,300)	(100,300,300)	(500,300,300)			Implementation Data shape		(1,10,10)	(10,10,10)	(10,100,100)	(10,300,300)	(100,300,300)	(500,300,300)
	Unthreaded		0.000235919	0.00204707	0.15046	1.16824	11.4845	56.8095			Unthreaded		476.072	56.9704	0.845092	0.143035	0.0458454	0.0322369
	Threaded (dynamic)		5.22148e-05	0.000303981	0.00947256	0.159358	1.56714	7.91679			Threaded (dynamic)		2151	383.65	13.4233	1.04858	0.335971	0.231327
	Threaded (static)		0.00318143	0.000583926	0.0156702	0.135103	1.22391	6.13392			Threaded (static)		35.303	199.721	8.11433	1.23683	0.43019	0.298563
	Threaded (guided)		5.43555e-05	0.000304719	0.00995353	0.117479	1.1691	6.07965			Threaded (guided)		2066.29	382.722	12.7746	1.42238	0.450357	0.301229
	Threaded (default)		0.000345067	0.000748152	0.0165043	0.154581	1.2504	6.19375			Threaded (default)		325.486	155.881	7.70423	1.08098	0.421077	0.295679
	NVIDIA GeForce RTX 4090		0.112314	0.116622	0.127153	0.167099	0.526513	1.83136			NVIDIA GeForce RTX 4090		1	1	1	1	1	1
	Numba		0.000389611	0.00108404	0.0139624	0.0773912	0.691164	3.50081			Numba		288.273	107.581	9.10682	2.15915	0.761776	0.523126
	Python		0.0613289	0.440722							Python		1.83134	0.264617
	Runtimes (seconds) for 5x magnification using Catmull-Rom interpolation in a laptop										Runtimes (seconds) for 5x magnification using Catmull-Rom interpolation in a laptop
	Implementation Data shape		(1,10,10)	(10,10,10)	(10,100,100)	(10,300,300)	(100,300,300)	(500,300,300)			Implementation Data shape		(1,10,10)	(10,10,10)	(10,100,100)	(10,300,300)	(100,300,300)	(500,300,300)
	Unthreaded		9.66765e-05	0.000919582	0.086865	0.7893	7.93724	40.0565			Unthreaded		79.2454	10.4569	0.169063	0.0627875	0.028944	0.0297218
	Threaded (dynamic)		0.000306778	0.00149898	0.0196571	0.162144	1.94569	11.2938			Threaded (dynamic)		24.973	6.41503	0.747091	0.305643	0.118074	0.105417
	Threaded (static)		0.000298811	0.00167719	0.0262819	0.222892	2.55926	13.5614			Threaded (static)		25.6389	5.73339	0.558775	0.222341	0.0897666	0.0877897
	Threaded (guided)		0.00036079	0.00251744	0.019908	0.165086	2.04358	10.0692			Threaded (guided)		21.2344	3.81976	0.737679	0.300196	0.112418	0.118237
	Threaded (default)		0.000258149	0.00202621	0.0262726	0.234777	2.53546	12.6845			Threaded (default)		29.6773	4.74581	0.558973	0.211086	0.0906091	0.0938588
	Apple M1 Pro		0.00766117	0.009616	0.0146857	0.0495581	0.229736	1.19055			Apple M1 Pro		1	1	1	1	1	1
	Numba		0.00036829	0.0017158	0.0296497	0.26413	2.69184	14.5726			Numba		20.802	5.60437	0.495306	0.187628	0.0853453	0.0816982
	Python		0.0428347	0.431529							Python		0.178854	0.0222836
	Runtimes (seconds) for 5x magnification using Catmull-Rom interpolation in a Google CoLab notebook										Runtimes (seconds) for 5x magnification using Catmull-Rom interpolation in a Google CoLab notebook
	Implementation Data shape		(1,10,10)	(10,10,10)	(10,100,100)	(10,300,300)	(100,300,300)	(500,300,300)			Implementation Data shape		(1,10,10)	(10,10,10)	(10,100,100)	(10,300,300)	(100,300,300)	(500,300,300)
	Unthreaded		0.000441232	0.00467241	0.413392	4.79392	33.0164	171.05			Unthreaded		412.077	37.7958	0.54034	0.0826061	0.053143	0.0442692
	Threaded (dynamic)		0.00576699	0.00330802	0.305954	2.63377	29.0251	151.63			Threaded (dynamic)		31.528	53.3846	0.730083	0.150358	0.0604507	0.0499391
	Threaded (static)		0.00612998	0.142889	0.394384	2.58224	30.0541	148.185			Threaded (static)		29.661	1.23591	0.566382	0.153358	0.058381	0.0511
	Threaded (guided)		0.00712696	0.00303484	0.292321	2.58421	30.3636	146.274			Threaded (guided)		25.5118	58.19	0.764132	0.153241	0.057786	0.0517677
	Threaded (default)		0.0193709	0.162508	0.457244	2.64119	28.6867	147.217			Threaded (default)		9.38631	1.0867	0.488518	0.149935	0.0611638	0.0514362
	Tesla T4		0.181821	0.176597	0.223372	0.396007	1.75459	7.57226			Tesla T4		1	1	1	1	1	1
	Numba		0.00045304	0.00735898	0.302703	2.07166	23.7466	121.807			Numba		401.337	23.9975	0.737924	0.191154	0.073888	0.0621661
	Python		0.100602	2.61762							Python		1.80733	0.0674649

## Sheet: Ext.DataFig.3
LAPTOP OPENCL
		Kernel size
	Image size in Mb	1			5			9			13			17			21
100	0.04	0.00828408	0.00348871	0.00348908	0.00393554	0.00369442	0.003881	0.00353938	0.00323008	0.00313546	0.003568	0.00343017	0.00324129	0.00357279	0.00327737	0.00277167	0.00398588	0.0036375	0.00370733
500	1	0.00539563	0.00524792	0.00480904	0.00615517	0.00571033	0.00546054	0.00673542	0.00666858	0.00636262	0.00821287	0.00860192	0.00812992	0.00894704	0.00775004	0.00914054	0.013285	0.00888542	0.0100472
1000	4	0.00777396	0.00782937	0.00804379	0.00918046	0.00937175	0.00927846	0.0133283	0.0107365	0.0102623	0.0180243	0.0150744	0.0162865	0.0211219	0.0144877	0.0147137	0.0316684	0.0177405	0.0204934
2500	25	0.027903	0.0276335	0.0260744	0.0398045	0.0363791	0.0325748	0.047764	0.0392859	0.0412674	0.0592426	0.0522565	0.0542431	0.0697338	0.0690723	0.0672118	0.106022	0.0879411	0.0881811
5000	100	0.100467	0.0972663	0.0920322	0.112239	0.114296	0.116247	0.147711	0.141945	0.146995	0.202442	0.18983	0.192096	0.270862	0.274433	0.260417	0.360803	0.355299	0.359551
7500	225	0.254347	0.210444	0.209574	0.350081	0.257268	0.251835	0.324584	0.312517	0.316672	0.440504	0.43167	0.433683	0.595146	0.591382	0.588919	0.785595	0.777657	0.7801
10000	400	0.435154	0.368581	0.358708	0.449659	0.423393	0.42535	0.574453	0.565701	0.55925	0.796945	0.746162	0.759983	1.21304	1.04562	1.03176	1.43598	1.43612	1.37528
15000	900	2.26438	1.13343	0.906918	2.28291	1.17225	0.96151	2.58974	1.47877	1.38261	3.34543	1.97426	1.73246	3.70999	2.77929	2.45172	4.06924	3.16567	3.07021
LAPTOP THREADED
		Kernel size
	Image size in Mb	1			5			9			13			17			21
100	0.04	0.000327625	0.000209	0.000225375	0.00016975	0.000163667	0.000141584	0.000526375	0.000295166	0.000301834	0.000560833	0.000557209	0.00059	0.000834083	0.000972208	0.00091725	0.00149179	0.00142375	0.00147283
500	1	0.000334375	0.0003265	0.000244958	0.00138792	0.00138454	0.0016375	0.00395988	0.00405079	0.00403987	0.0108968	0.00958892	0.0104673	0.0166797	0.016758	0.0168738	0.0244502	0.0248561	0.0257801
1000	4	0.000741584	0.000870666	0.000841167	0.00535796	0.00501929	0.00515125	0.0189894	0.015853	0.0177128	0.0310182	0.0327302	0.0320657	0.0555399	0.0645695	0.0617517	0.081861	0.0942138	0.0838429
2500	25	0.00361038	0.00482629	0.00353971	0.0262382	0.02715	0.0258981	0.0774022	0.0763593	0.0857226	0.195966	0.219428	0.191683	0.340581	0.338207	0.353525	0.506279	0.500973	0.520467
5000	100	0.0126414	0.0129733	0.0126113	0.0938728	0.090353	0.0991711	0.305828	0.302865	0.315972	0.726433	0.736444	0.770705	1.36765	1.35692	1.30309	2.04544	2.02432	2.05875
7500	225	0.0248997	0.0228747	0.0244524	0.193842	0.1945	0.195568	0.673646	0.663037	0.677409	1.64848	1.62872	1.63286	2.90896	2.92237	2.95557	4.60578	4.63463	4.55111
10000	400	0.043673	0.0366404	0.0379943	0.350906	0.353056	0.336132	1.18127	1.20714	1.19616	2.95123	2.95106	2.90303	5.32231	5.37898	5.34563	8.32595	8.26917	8.31183
15000	900	0.118266	0.100455	0.105282	0.790813	0.798627	0.801695	2.87491	2.84747	2.74456	6.64719	6.68725	6.88704	12.2533	12.3261	12.8054	18.3847	18.4832	20.978
WORKSTATION OPENCL
		Kernel size
	Image size in Mb	1			5			9			13			17			21
100	0.04	0.120787	0.0707393	0.0734555	0.099217	0.0725178	0.0699744	0.0857795	0.0736379	0.0695874	0.0847326	0.0695434	0.0750138	0.0850924	0.0731396	0.0687318	0.0763	0.0700425	0.0695846
500	1	0.0813224	0.0733805	0.0708673	0.0738773	0.0691752	0.0691618	0.0729508	0.0691336	0.0706282	0.070876	0.0698101	0.0763713	0.0686582	0.0683222	0.0692693	0.0702124	0.0685069	0.068268
1000	4	0.0732963	0.0708782	0.0768631	0.0729091	0.0717191	0.0714981	0.0759203	0.0717348	0.071989	0.0743289	0.0732754	0.0738348	0.0728004	0.0724695	0.0764787	0.073083	0.0738981	0.075238
2500	25	0.0912279	0.090124	0.0893989	0.0934628	0.0882764	0.0979308	0.0890685	0.0902912	0.0947288	0.117295	0.0908425	0.0951294	0.115658	0.102893	0.0919846	0.113614	0.0911333	0.091716
5000	100	0.156038	0.147018	0.147457	0.142586	0.145328	0.148569	0.159901	0.144559	0.164247	0.164805	0.15035	0.148872	0.178421	0.160464	0.149912	0.181263	0.155135	0.161231
7500	225	0.254649	0.239618	0.236707	0.250929	0.240809	0.248915	0.259239	0.230282	0.231767	0.27507	0.247116	0.244137	0.26456	0.250086	0.241347	0.270979	0.251382	0.255065
10000	400	0.37179	0.36058	0.348849	0.387902	0.363917	0.349033	0.387616	0.362355	0.35986	0.406496	0.386835	0.368142	0.382958	0.37634	0.364192	0.401793	0.409389	0.39134
15000	900	0.718542	0.701086	0.732989	0.743817	0.727857	0.716977	0.769879	0.714792	0.725056	0.751085	0.757472	0.73245	0.772182	0.761763	0.781575	0.816566	0.793988	0.803588
20000	1600	1.20486	1.26937	1.20031	1.22833	1.29054	1.19905	1.27819	1.22195	1.2441	1.32749	1.2602	1.29794	1.34302	1.32886	1.36732	1.43912	1.38376	1.37632
WORKSTATION THREADED
		Kernel size
	Image size in Mb	1			5			9			13			17			21
100	0.04	0.0044322	0.0001904	3.03e-05	0.0002255	7.34e-05	7.16e-05	0.0002789	0.0001563	0.0001582	0.0003768	0.0002053	0.0001912	0.0005184	0.0002941	0.000271	0.0007902	0.0005695	0.0004787
500	1	0.0003063	0.0001372	0.0001309	0.001309	0.0006795	0.000653	0.0027619	0.0026172	0.0028236	0.0061574	0.0059603	0.0030917	0.0068625	0.0089695	0.0090279	0.0102361	0.0092658	0.0074185
1000	4	0.0008407	0.000769	0.0008824	0.0032261	0.0028382	0.0043847	0.0080225	0.0109253	0.0125637	0.0178528	0.0124825	0.0121083	0.0199125	0.0197666	0.0208172	0.0289259	0.0310774	0.0293918
2500	25	0.0032105	0.0020182	0.0019749	0.0156857	0.0157675	0.0196889	0.0574599	0.0479521	0.0393108	0.101001	0.0744171	0.0747501	0.123552	0.129176	0.12832	0.184008	0.18164	0.184877
5000	100	0.0076416	0.0070931	0.0109738	0.0619721	0.0620664	0.0612562	0.168459	0.173679	0.184741	0.319209	0.30625	0.320922	0.491442	0.535153	0.518963	0.724068	0.836232	0.82962
7500	225	0.0256665	0.019102	0.0306658	0.150121	0.144453	0.151647	0.378658	0.372784	0.394048	0.684153	0.7076	0.72912	1.14706	1.14844	1.19025	1.67896	1.83557	1.84865
10000	400	0.0280845	0.0335144	0.0323145	0.286796	0.255384	0.262769	0.692654	0.683014	0.733671	1.30382	1.39212	1.39417	2.03359	2.07069	2.23179	3.18332	3.19928	3.06883
15000	900	0.0828148	0.097372	0.0939547	0.653442	0.657679	0.660326	1.61932	1.63579	1.68306	2.81366	3.04696	3.05612	4.59697	4.9225	4.99776	7.11484	6.94724	7.2836
20000	1600	0.139363	0.141174	0.127807	1.10568	1.04653	1.1425	2.65999	2.70759	2.9432	5.07082	5.41955	5.15793	8.19705	8.28606	8.51112	12.1712	12.3397	12.3921

## Sheet: Ext.DataFig.4
WORKSTATION 2D CONVOLUTION WITH KERNEL 5X5
Image size in Mb	Unthreaded			Threaded			Threaded static			Threaded guided			Threaded dynamic			OpenCL			Numba			Cupy			Transonic			Dask
0.04	0.000445	0.0004425	0.0004445	0.0002255	7.34e-05	7.16e-05	7.11e-05	5.71e-05	6.71e-05	5.42e-05	5.08e-05	4.69e-05	4.75e-05	4.42e-05	4.51e-05	0.099217	0.0725178	0.0699744	0.00047	0.0003501	0.0002466	0.256585	0.0006644	0.0002785	0.0002332	0.0002237	0.0002222	0.00319	0.002814	0.0032843
1	0.0110463	0.0108898	0.0109101	0.001309	0.0006795	0.000653	0.0011056	0.0007101	0.0006685	0.0006571	0.0007529	0.0007724	0.0007187	0.0007083	0.0006794	0.0738773	0.0691752	0.0691618	0.0075552	0.0074793	0.007531	0.0009352	0.0007084	0.0005904	0.0077542	0.0075936	0.006483	0.0061556	0.0057103	0.0058697
4	0.0440641	0.035363	0.0298131	0.0032261	0.0028382	0.0043847	0.00493	0.0031914	0.0028241	0.0028831	0.0027932	0.0027171	0.0025692	0.0028617	0.0028372	0.0729091	0.0717191	0.0714981	0.0306495	0.0310061	0.0309412	0.0021073	0.0020757	0.0017681	0.0210326	0.0250275	0.021522	0.0176954	0.0167011	0.0181547
25	0.20964	0.183329	0.182884	0.0156857	0.0157675	0.0196889	0.0295071	0.0296783	0.0294445	0.016045	0.0157868	0.0157739	0.015999	0.0162093	0.0158186	0.0934628	0.0882764	0.0979308	0.16761	0.174387	0.165513	0.0103701	0.0108546	0.0102137	0.135599	0.135977	0.135023	0.09256	0.0937245	0.0940038
100	0.743278	0.728048	0.733326	0.0619721	0.0620664	0.0612562	0.0793843	0.0627984	0.0652259	0.0651679	0.0644416	0.0642724	0.0696011	0.0643982	0.0642743	0.142586	0.145328	0.148569	0.564507	0.572586	0.574586	0.0395309	0.0396231	0.0397799	0.544183	0.541953	0.541263	0.365257	0.358987	0.364228
225	1.66628	1.6654	1.65742	0.150121	0.144453	0.151647	0.146678	0.152301	0.17873	0.144665	0.147162	0.148085	0.149472	0.145006	0.146267	0.250929	0.240809	0.248915	1.24067	1.25349	1.25082	0.0893895	0.0882172	0.0866537	1.22756	1.22316	1.23243	0.615055	0.627509	0.619779
400	2.92664	2.9009	2.93713	0.286796	0.255384	0.262769	0.28915	0.296547	0.29944	0.269984	0.275253	0.271479	0.271732	0.268991	0.262055	0.387902	0.363917	0.349033	2.16257	2.18436	2.17342	0.223523	0.223372	0.233027	2.1515	2.16385	2.20581	0.776061	0.777124	0.773886
900	6.51693	6.53141	6.54449	0.653442	0.657679	0.660326	0.680079	0.585222	0.663633	0.592852	0.651798	0.662585	0.948044	0.990234	0.956445	0.743817	0.727857	0.716977	5.08869	4.83868	5.10422	0.541147	0.376331	0.338502	4.86382	4.87477	4.823	1.49515	1.51031	1.53347
1600	11.5918	11.5437	11.5479	1.10568	1.04653	1.1425	1.14704	1.16665	1.15467	1.10193	1.1	1.12002	1.68315	1.58766	1.57663	1.22833	1.29054	1.19905	8.84681	8.78075	8.83026	0.877815	0.61039	0.67204	8.58134	8.56815	8.60098	3.448	2.75343	2.93824
LAPTOP 2D CONVOLUTION WITH KERNEL 21X21
Image size in Mb	Unthreaded			Threaded			Threaded static			Threaded guided			Threaded dynamic			OpenCL			Numba			Transonic			Dask
0.04	0.00529833	0.00518063	0.00525921	0.00149179	0.00142375	0.00147283	0.00145692	0.0014705	0.00142717	0.00109504	0.00093675	0.000976458	0.00112112	0.0009775	0.000959833	0.00398588	0.0036375	0.00370733	0.00413275	0.00420075	0.00418808	0.00412404	0.00401338	0.00397279	0.00854508	0.00844513	0.008231
1	0.131317	0.132133	0.13061	0.0244502	0.0248561	0.0257801	0.0272209	0.0269562	0.0220226	0.0210492	0.0202923	0.0204541	0.0206241	0.020593	0.0199437	0.013285	0.00888542	0.0100472	0.100191	0.102063	0.0996097	0.098764	0.100507	0.0985324	0.131063	0.130329	0.130187
4	0.521803	0.521801	1.36674	0.081861	0.0942138	0.0838429	0.0909433	0.0867263	0.0841267	0.0831145	0.0818793	0.0802852	0.0809796	0.0816429	0.0796341	0.0316684	0.0177405	0.0204934	0.4014	0.406672	0.402217	0.395799	0.395044	0.400614	0.51467	0.512886	0.513468
25	3.25362	3.25445	3.25422	0.506279	0.500973	0.520467	0.543307	0.508685	0.515486	0.494575	0.496126	0.496539	0.495433	0.495689	0.497022	0.106022	0.0879411	0.0881811	2.47817	2.4742	2.46739	2.46285	2.46178	2.46427	3.1877	3.18726	3.18788
100	12.9947	12.9986	12.9827	2.04544	2.02432	2.05875	2.06082	2.03729	2.05922	2.0046	2.00123	1.99447	2.01237	2.03613	2.00322	0.360803	0.355299	0.359551	9.8288	9.83259	9.85173	9.82911	9.82135	9.81863	12.7139	12.7043	12.7064
225	29.3397	29.3612	29.3568	4.60578	4.63463	4.55111	4.57156	4.5623	4.5558	4.50192	4.51439	4.51207	4.53155	4.52411	4.50778	0.785595	0.777657	0.7801	22.1808	22.192	22.1767	22.1978	22.1955	22.1693	17.4745	17.469	17.4515
400	52.5849	52.4126	52.3768	8.32595	8.26917	8.31183	8.28932	8.28701	8.3042	8.24223	8.25033	8.2154	8.23966	8.3456	8.24572	1.43598	1.43612	1.37528	39.5872	39.6035	39.5708	39.5881	39.869	40.0184	18.2189	18.0856	18.1404
900	117.568	117.662	117.651	18.3847	18.4832	20.978	18.9405	18.4651	18.4037	18.242	18.2363	18.2726	18.2771	18.3383	18.2843	4.06924	3.16567	3.07021	88.8975	88.9891	88.9035	88.9226	88.902	88.8861	20.6072	20.5572	20.6222

## Sheet: Ext.DataFig.5
WORKSTATION 2D CONVOLUTION 2500X2500
Kernel size	Unthreaded			Threaded			Threaded static			Threaded guided			Threaded dynamic			OpenCL			Numba			Cupy			Transonic			Dask
1	0.0277985	0.0233733	0.0199696	0.0032105	0.0020182	0.0019749	0.0022056	0.0022082	0.001996	0.0025452	0.0023747	0.0024522	0.0060205	0.0057855	0.0061881	0.0912279	0.090124	0.0893989	0.0239094	0.0233302	0.0232184	0.0171329	0.0095211	0.0110259	0.0216473	0.0211933	0.0207093	0.0263635	0.0253296	0.0270536
5	0.20964	0.183329	0.182884	0.0156857	0.0157675	0.0196889	0.0295071	0.0296783	0.0294445	0.016045	0.0157868	0.0157739	0.015999	0.0162093	0.0158186	0.0934628	0.0882764	0.0979308	0.16761	0.174387	0.165513	0.0103701	0.0108546	0.0102137	0.135599	0.135977	0.135023	0.09256	0.0937245	0.0940038
8	0.510511	0.487293	0.490119	0.0574599	0.0479521	0.0393108	0.0494131	0.0400645	0.0419547	0.0472898	0.0421853	0.0422311	0.0409017	0.0404325	0.0408684	0.0890685	0.0902912	0.0947288	0.417777	0.415869	0.415573	0.0106276	0.0104696	0.0102147	0.375045	0.378327	0.38173	0.221386	0.226055	0.22384
13	0.975159	0.935102	0.93938	0.101001	0.0744171	0.0747501	0.0754202	0.0764348	0.0783375	0.0824864	0.0826829	0.0835672	0.0794575	0.0814429	0.0779479	0.117295	0.0908425	0.0951294	0.802477	0.817579	0.793635	0.0120258	0.0119046	0.0120062	0.761182	0.749361	0.754906	0.3948	0.397324	0.400992
17	1.55342	1.53253	1.53757	0.123552	0.129176	0.12832	0.133872	0.134275	0.127381	0.137034	0.134183	0.141335	0.126869	0.126602	0.126772	0.115658	0.102893	0.0919846	1.36744	1.39039	1.38226	0.0138009	0.0137168	0.0145746	1.25682	1.26421	1.28069	0.640872	0.634342	0.645852
21	2.28611	2.24937	2.2677	0.184008	0.18164	0.184877	0.191745	0.187449	0.206322	0.198223	0.203851	0.214058	0.188135	0.185456	0.185032	0.113614	0.0911333	0.091716	2.0441	2.05064	2.05039	0.0345782	0.0346555	0.0341797	1.89197	1.88874	1.89258	0.997699	0.984914	0.987686
LAPTOP 2D CONVOLUTION 500X500
Kernel size	Unthreaded			Threaded			Threaded static			Threaded guided			Threaded dynamic			OpenCL			Numba			Transonic			Dask
1	0.000358125	0.000350709	0.000459	0.000334375	0.0003265	0.000244958	0.000241541	0.00022825	0.000205208	0.00020475	0.000240583	0.000281709	0.000231958	0.0001765	0.000191542	0.00539563	0.00524792	0.00480904	0.000906917	0.000667834	0.000580292	0.000604958	0.000567	0.000489709	0.00252008	0.00231112	0.00233763
5	0.00483783	0.00476021	0.00474879	0.00138792	0.00138454	0.0016375	0.00136767	0.00139975	0.00139104	0.000938875	0.000947084	0.00102637	0.000969	0.000966542	0.000997083	0.00615517	0.00571033	0.00546054	0.00553371	0.00525138	0.00517408	0.00511479	0.00515263	0.00502133	0.00681025	0.00677517	0.00679133
8	0.0185519	0.0187972	0.0194429	0.00395988	0.00405079	0.00403987	0.00393679	0.00397629	0.00488421	0.00307388	0.00317354	0.00305375	0.00323729	0.00323346	0.00317563	0.00673542	0.00666858	0.00636262	0.0174528	0.0163411	0.0170642	0.0156471	0.0154283	0.0154315	0.0193051	0.018945	0.0188966
13	0.0466541	0.0463648	0.0459918	0.0108968	0.00958892	0.0104673	0.00964667	0.0100107	0.00985483	0.00738838	0.00751025	0.00772575	0.00739275	0.00754704	0.00811325	0.00821287	0.00860192	0.00812992	0.0380862	0.0365161	0.0394332	0.0351981	0.0351242	0.0352414	0.0452225	0.0446805	0.0448477
17	0.0835594	0.083423	0.0833163	0.0166797	0.016758	0.0168738	0.0171735	0.0167696	0.0168829	0.0134428	0.0130992	0.0129411	0.0134154	0.0140197	0.0132202	0.00894704	0.00775004	0.00914054	0.0648337	0.0644263	0.0653004	0.0639555	0.0641357	0.0636833	0.083572	0.0836263	0.0833562
21	0.131317	0.132133	0.13061	0.0244502	0.0248561	0.0257801	0.0272209	0.0269562	0.0220226	0.0210492	0.0202923	0.0204541	0.0206241	0.020593	0.0199437	0.013285	0.00888542	0.0100472	0.100191	0.102063	0.0996097	0.098764	0.100507	0.0985324	0.131063	0.130329	0.130187

## Sheet: Ext.DataFig.7
	2D convolution					eSRRF
	#run	Liquid	Solid	Liquid runtype		#run	Liquid	Solid	Liquid runtype			average conv	liquid	0.251111
	0	0.200334	0.224369	OpenCL_NVIDIA GeForce RTX 4090		0	0.618797	0.603673	OpenCL_NVIDIA GeForce RTX 4090				solid	0.457254
	1	0.177439	0.269874	OpenCL_NVIDIA GeForce RTX 4090		1	0.610565	0.618869	OpenCL_NVIDIA GeForce RTX 4090
	2	0.179053	0.246366	OpenCL_NVIDIA GeForce RTX 4090		2	0.577438	0.581856	OpenCL_NVIDIA GeForce RTX 4090
	3	0.195613	0.182116	OpenCL_NVIDIA GeForce RTX 4090		3	0.602158	0.607252	OpenCL_NVIDIA GeForce RTX 4090			average essrf	liquid	1.52896
	4	0.199187	0.21185	OpenCL_NVIDIA GeForce RTX 4090		4	0.576023	0.575456	OpenCL_NVIDIA GeForce RTX 4090				solid	2.29021
	5	0.197497	0.170375	OpenCL_NVIDIA GeForce RTX 4090		5	0.577212	0.582763	OpenCL_NVIDIA GeForce RTX 4090
	6	0.186697	0.171916	OpenCL_NVIDIA GeForce RTX 4090		6	0.578246	0.583091	OpenCL_NVIDIA GeForce RTX 4090
	7	0.176074	0.17193	OpenCL_NVIDIA GeForce RTX 4090		7	0.574647	0.572452	OpenCL_NVIDIA GeForce RTX 4090
	8	0.178624	0.209396	OpenCL_NVIDIA GeForce RTX 4090		8	0.57371	0.582154	OpenCL_NVIDIA GeForce RTX 4090
	9	0.192144	0.215658	OpenCL_NVIDIA GeForce RTX 4090		9	0.57833	0.576229	OpenCL_NVIDIA GeForce RTX 4090
	10	0.17635	0.182142	OpenCL_NVIDIA GeForce RTX 4090		10	0.578166	0.579507	OpenCL_NVIDIA GeForce RTX 4090
	11	0.178448	0.188315	OpenCL_NVIDIA GeForce RTX 4090		11	0.574784	0.574638	OpenCL_NVIDIA GeForce RTX 4090
	12	0.178871	0.177185	OpenCL_NVIDIA GeForce RTX 4090		12	0.576274	0.579424	OpenCL_NVIDIA GeForce RTX 4090
	13	0.179483	0.176778	OpenCL_NVIDIA GeForce RTX 4090		13	0.576208	0.571606	OpenCL_NVIDIA GeForce RTX 4090
	14	0.20785	0.206827	OpenCL_NVIDIA GeForce RTX 4090		14	0.584947	0.581775	OpenCL_NVIDIA GeForce RTX 4090
	15	0.181586	0.171846	OpenCL_NVIDIA GeForce RTX 4090		15	0.585718	0.572847	OpenCL_NVIDIA GeForce RTX 4090
	16	0.177359	0.172601	OpenCL_NVIDIA GeForce RTX 4090		16	0.583769	0.58199	OpenCL_NVIDIA GeForce RTX 4090
	17	0.175903	0.171707	OpenCL_NVIDIA GeForce RTX 4090		17	0.575418	0.574834	OpenCL_NVIDIA GeForce RTX 4090
	18	0.180607	0.187308	OpenCL_NVIDIA GeForce RTX 4090		18	0.576507	0.584583	OpenCL_NVIDIA GeForce RTX 4090
	19	0.191542	0.178574	OpenCL_NVIDIA GeForce RTX 4090		19	0.578435	0.588928	OpenCL_NVIDIA GeForce RTX 4090
	20	0.203689	0.179689	OpenCL_NVIDIA GeForce RTX 4090		20	0.576258	0.582232	OpenCL_NVIDIA GeForce RTX 4090
	21	0.18623	0.171594	OpenCL_NVIDIA GeForce RTX 4090		21	0.57792	0.579147	OpenCL_NVIDIA GeForce RTX 4090
	22	0.19899	0.176636	OpenCL_NVIDIA GeForce RTX 4090		22	0.575276	0.575818	OpenCL_NVIDIA GeForce RTX 4090
	23	0.195936	0.19403	OpenCL_NVIDIA GeForce RTX 4090		23	0.576193	0.584878	OpenCL_NVIDIA GeForce RTX 4090
	24	0.194347	0.180066	OpenCL_NVIDIA GeForce RTX 4090		24	0.577782	0.573745	OpenCL_NVIDIA GeForce RTX 4090
	25	0.194894	0.172703	OpenCL_NVIDIA GeForce RTX 4090		25	0.576606	0.576975	OpenCL_NVIDIA GeForce RTX 4090
	26	0.199102	0.172378	OpenCL_NVIDIA GeForce RTX 4090		26	0.586564	0.573191	OpenCL_NVIDIA GeForce RTX 4090
	27	0.182641	0.173966	OpenCL_NVIDIA GeForce RTX 4090		27	0.580805	0.580348	OpenCL_NVIDIA GeForce RTX 4090
	28	0.208599	0.190887	OpenCL_NVIDIA GeForce RTX 4090		28	0.574742	0.593404	OpenCL_NVIDIA GeForce RTX 4090
	29	0.197865	0.180054	OpenCL_NVIDIA GeForce RTX 4090		29	0.577438	0.584548	OpenCL_NVIDIA GeForce RTX 4090
	30	0.17519	0.195014	OpenCL_NVIDIA GeForce RTX 4090		30	0.573556	0.583065	OpenCL_NVIDIA GeForce RTX 4090
	31	0.176418	0.176718	OpenCL_NVIDIA GeForce RTX 4090		31	0.578214	0.57677	OpenCL_NVIDIA GeForce RTX 4090
	32	0.180571	0.181956	OpenCL_NVIDIA GeForce RTX 4090		32	0.574187	0.577578	OpenCL_NVIDIA GeForce RTX 4090
	33	0.176867	0.192415	OpenCL_NVIDIA GeForce RTX 4090		33	0.581803	0.586881	OpenCL_NVIDIA GeForce RTX 4090
	34	0.17807	0.171612	OpenCL_NVIDIA GeForce RTX 4090		34	0.583119	0.584434	OpenCL_NVIDIA GeForce RTX 4090
	35	0.194886	0.171151	OpenCL_NVIDIA GeForce RTX 4090		35	0.575711	0.575195	OpenCL_NVIDIA GeForce RTX 4090
	36	0.18661	0.170207	OpenCL_NVIDIA GeForce RTX 4090		36	0.578951	0.582509	OpenCL_NVIDIA GeForce RTX 4090
	37	0.175718	0.178798	OpenCL_NVIDIA GeForce RTX 4090		37	0.576101	0.582109	OpenCL_NVIDIA GeForce RTX 4090
	38	0.18431	0.176706	OpenCL_NVIDIA GeForce RTX 4090		38	0.584587	0.579484	OpenCL_NVIDIA GeForce RTX 4090
	39	0.177764	0.171751	OpenCL_NVIDIA GeForce RTX 4090		39	0.586728	0.572148	OpenCL_NVIDIA GeForce RTX 4090
	40	0.191827	0.171991	OpenCL_NVIDIA GeForce RTX 4090		40	0.577137	0.573954	OpenCL_NVIDIA GeForce RTX 4090
	41	0.186545	0.172327	OpenCL_NVIDIA GeForce RTX 4090		41	0.577159	0.583871	OpenCL_NVIDIA GeForce RTX 4090
	42	0.17829	0.192712	OpenCL_NVIDIA GeForce RTX 4090		42	0.583016	0.582708	OpenCL_NVIDIA GeForce RTX 4090
	43	0.174334	0.173822	OpenCL_NVIDIA GeForce RTX 4090		43	0.578005	0.581736	OpenCL_NVIDIA GeForce RTX 4090
	44	0.197173	0.182134	OpenCL_NVIDIA GeForce RTX 4090		44	0.574996	0.577495	OpenCL_NVIDIA GeForce RTX 4090
	45	0.194539	0.171312	OpenCL_NVIDIA GeForce RTX 4090		45	0.575278	0.579329	OpenCL_NVIDIA GeForce RTX 4090
	46	0.193486	0.177516	OpenCL_NVIDIA GeForce RTX 4090		46	0.576953	0.582136	OpenCL_NVIDIA GeForce RTX 4090
	47	0.176985	0.192061	OpenCL_NVIDIA GeForce RTX 4090		47	0.575859	0.573541	OpenCL_NVIDIA GeForce RTX 4090
	48	0.173733	0.179513	OpenCL_NVIDIA GeForce RTX 4090		48	0.576424	0.582557	OpenCL_NVIDIA GeForce RTX 4090
	49	0.178477	0.205625	OpenCL_NVIDIA GeForce RTX 4090		49	0.58923	0.581571	OpenCL_NVIDIA GeForce RTX 4090
	50	0.178841	0.171317	OpenCL_NVIDIA GeForce RTX 4090		50	0.617709	0.575076	OpenCL_NVIDIA GeForce RTX 4090
	51	0.189879	0.171135	OpenCL_NVIDIA GeForce RTX 4090		51	0.582953	0.587421	OpenCL_NVIDIA GeForce RTX 4090
	52	0.179151	0.185033	OpenCL_NVIDIA GeForce RTX 4090		52	0.584598	0.573817	OpenCL_NVIDIA GeForce RTX 4090
	53	0.179414	0.172109	OpenCL_NVIDIA GeForce RTX 4090		53	0.580168	0.573974	OpenCL_NVIDIA GeForce RTX 4090
	54	0.186305	0.179225	OpenCL_NVIDIA GeForce RTX 4090		54	0.584537	0.581221	OpenCL_NVIDIA GeForce RTX 4090
	55	0.183445	0.174685	OpenCL_NVIDIA GeForce RTX 4090		55	0.577966	0.596121	OpenCL_NVIDIA GeForce RTX 4090
	56	0.196727	0.172744	OpenCL_NVIDIA GeForce RTX 4090		56	0.575131	0.586408	OpenCL_NVIDIA GeForce RTX 4090
	57	0.189747	0.18562	OpenCL_NVIDIA GeForce RTX 4090		57	0.59097	0.577503	OpenCL_NVIDIA GeForce RTX 4090
	58	0.178901	0.177847	OpenCL_NVIDIA GeForce RTX 4090		58	0.580434	0.577248	OpenCL_NVIDIA GeForce RTX 4090
	59	0.186586	0.180658	OpenCL_NVIDIA GeForce RTX 4090		59	0.588626	0.573955	OpenCL_NVIDIA GeForce RTX 4090
	60	0.17821	0.170643	OpenCL_NVIDIA GeForce RTX 4090		60	0.579565	0.573962	OpenCL_NVIDIA GeForce RTX 4090
	61	0.176461	0.179413	OpenCL_NVIDIA GeForce RTX 4090		61	0.583516	0.572712	OpenCL_NVIDIA GeForce RTX 4090
	62	0.181421	0.176037	OpenCL_NVIDIA GeForce RTX 4090		62	0.580987	0.58334	OpenCL_NVIDIA GeForce RTX 4090
	63	0.203252	0.173016	OpenCL_NVIDIA GeForce RTX 4090		63	0.588922	0.585885	OpenCL_NVIDIA GeForce RTX 4090
	64	0.181009	0.184879	OpenCL_NVIDIA GeForce RTX 4090		64	0.580644	0.582763	OpenCL_NVIDIA GeForce RTX 4090
	65	0.187741	0.18613	OpenCL_NVIDIA GeForce RTX 4090		65	0.575893	0.582157	OpenCL_NVIDIA GeForce RTX 4090
	66	0.177083	0.205228	OpenCL_NVIDIA GeForce RTX 4090		66	0.579707	0.610924	OpenCL_NVIDIA GeForce RTX 4090
	67	0.179274	0.17271	OpenCL_NVIDIA GeForce RTX 4090		67	0.586589	0.596211	OpenCL_NVIDIA GeForce RTX 4090
	68	0.187393	0.185465	OpenCL_NVIDIA GeForce RTX 4090		68	0.579916	0.586447	OpenCL_NVIDIA GeForce RTX 4090
	69	0.176364	0.233531	OpenCL_NVIDIA GeForce RTX 4090		69	0.587391	0.583768	OpenCL_NVIDIA GeForce RTX 4090
	70	0.181726	0.194513	OpenCL_NVIDIA GeForce RTX 4090		70	0.57941	0.587709	OpenCL_NVIDIA GeForce RTX 4090
	71	0.184377	0.193517	OpenCL_NVIDIA GeForce RTX 4090		71	0.58795	0.582952	OpenCL_NVIDIA GeForce RTX 4090
	72	0.192886	0.178775	OpenCL_NVIDIA GeForce RTX 4090		72	0.59427	0.577074	OpenCL_NVIDIA GeForce RTX 4090
	73	0.176805	0.222402	OpenCL_NVIDIA GeForce RTX 4090		73	0.585813	0.585547	OpenCL_NVIDIA GeForce RTX 4090
	74	0.180857	0.200159	OpenCL_NVIDIA GeForce RTX 4090		74	0.580973	0.585132	OpenCL_NVIDIA GeForce RTX 4090
	75	0.195607	0.186841	OpenCL_NVIDIA GeForce RTX 4090		75	10.0077	9.91709	OpenCL_NVIDIA GeForce RTX 4090
	76	0.191007	0.23434	OpenCL_NVIDIA GeForce RTX 4090		76	4.10534	9.79234	Threaded
	77	0.194618	0.187267	OpenCL_NVIDIA GeForce RTX 4090		77	4.14724	9.15725	Threaded
	78	0.191349	0.185474	OpenCL_NVIDIA GeForce RTX 4090		78	4.05507	10.9144	Threaded
	79	0.191856	0.201648	OpenCL_NVIDIA GeForce RTX 4090		79	4.18784	11.081	OpenCL_NVIDIA GeForce RTX 4090
	80	0.19578	0.194244	OpenCL_NVIDIA GeForce RTX 4090		80	6.35458	11.1308	OpenCL_NVIDIA GeForce RTX 4090
	81	0.189575	0.183622	OpenCL_NVIDIA GeForce RTX 4090		81	6.47427	9.96042	OpenCL_NVIDIA GeForce RTX 4090
	82	0.188407	0.189479	OpenCL_NVIDIA GeForce RTX 4090		82	6.39083	10.8888	OpenCL_NVIDIA GeForce RTX 4090
	83	0.177721	0.186241	OpenCL_NVIDIA GeForce RTX 4090		83	6.44999	9.81155	OpenCL_NVIDIA GeForce RTX 4090
	84	0.186563	0.179431	OpenCL_NVIDIA GeForce RTX 4090		84	6.27066	11.1842	OpenCL_NVIDIA GeForce RTX 4090
	85	0.194079	0.187832	OpenCL_NVIDIA GeForce RTX 4090		85	6.41457	10.8623	OpenCL_NVIDIA GeForce RTX 4090
	86	0.179022	0.194049	OpenCL_NVIDIA GeForce RTX 4090		86	4.20032	11.1133	Threaded
	87	0.187624	0.183488	OpenCL_NVIDIA GeForce RTX 4090		87	4.12995	10.9327	Threaded
	88	0.182215	0.193616	OpenCL_NVIDIA GeForce RTX 4090		88	4.74544	11.1405	OpenCL_NVIDIA GeForce RTX 4090
	89	0.181571	0.182833	OpenCL_NVIDIA GeForce RTX 4090		89	6.38151	10.7855	OpenCL_NVIDIA GeForce RTX 4090
	90	0.180957	0.22011	OpenCL_NVIDIA GeForce RTX 4090		90	4.00561	10.4619	Threaded
	91	0.18574	0.202151	OpenCL_NVIDIA GeForce RTX 4090		91	5.58645	10.9619	OpenCL_NVIDIA GeForce RTX 4090
	92	0.175583	0.1998	OpenCL_NVIDIA GeForce RTX 4090		92	4.16349	10.869	Threaded
	93	0.192575	0.180634	OpenCL_NVIDIA GeForce RTX 4090		93	4.21846	9.74434	Threaded
	94	0.17743	0.206533	OpenCL_NVIDIA GeForce RTX 4090		94	5.82716	10.9866	OpenCL_NVIDIA GeForce RTX 4090
	95	0.172882	0.201505	OpenCL_NVIDIA GeForce RTX 4090		95	4.1702	10.9802	Threaded
	96	0.175386	0.194902	OpenCL_NVIDIA GeForce RTX 4090		96	7.71663	10.9119	OpenCL_NVIDIA GeForce RTX 4090
	97	0.187464	0.184009	OpenCL_NVIDIA GeForce RTX 4090		97	4.16329	10.9495	Threaded
	98	0.175598	0.202254	OpenCL_NVIDIA GeForce RTX 4090		98	4.15308	9.28745	Threaded
	99	0.189008	0.195411	OpenCL_NVIDIA GeForce RTX 4090		99	4.18356	10.966	Threaded
	100	0.179666	0.18712	OpenCL_NVIDIA GeForce RTX 4090		100	4.14985	12.907	Threaded
	101	0.192625	0.195643	OpenCL_NVIDIA GeForce RTX 4090		101	4.14392	13.0343	Threaded
	102	0.19344	0.204804	OpenCL_NVIDIA GeForce RTX 4090		102	3.29532	11.0288	OpenCL_NVIDIA GeForce RTX 4090
	103	0.190932	0.192999	OpenCL_NVIDIA GeForce RTX 4090		103	3.31374	3.34743	OpenCL_NVIDIA GeForce RTX 4090
	104	0.181578	0.201315	OpenCL_NVIDIA GeForce RTX 4090		104	3.34519	3.38324	OpenCL_NVIDIA GeForce RTX 4090
	105	0.174021	0.195123	OpenCL_NVIDIA GeForce RTX 4090		105	3.3502	3.46484	OpenCL_NVIDIA GeForce RTX 4090
	106	0.195489	0.178277	OpenCL_NVIDIA GeForce RTX 4090		106	3.31291	3.42876	OpenCL_NVIDIA GeForce RTX 4090
	107	0.172817	0.196016	OpenCL_NVIDIA GeForce RTX 4090		107	3.19054	3.28463	OpenCL_NVIDIA GeForce RTX 4090
	108	0.17896	0.196554	OpenCL_NVIDIA GeForce RTX 4090		108	3.32017	2.965	OpenCL_NVIDIA GeForce RTX 4090
	109	0.202598	0.207473	OpenCL_NVIDIA GeForce RTX 4090		109	3.31377	3.05476	OpenCL_NVIDIA GeForce RTX 4090
	110	0.17803	0.187925	OpenCL_NVIDIA GeForce RTX 4090		110	3.33048	2.89973	OpenCL_NVIDIA GeForce RTX 4090
	111	0.186397	0.205768	OpenCL_NVIDIA GeForce RTX 4090		111	3.33525	2.88029	OpenCL_NVIDIA GeForce RTX 4090
	112	0.176645	0.194795	OpenCL_NVIDIA GeForce RTX 4090		112	3.36627	3.06025	OpenCL_NVIDIA GeForce RTX 4090
	113	0.176312	0.198581	OpenCL_NVIDIA GeForce RTX 4090		113	3.31763	2.81921	OpenCL_NVIDIA GeForce RTX 4090
	114	0.202522	0.194249	OpenCL_NVIDIA GeForce RTX 4090		114	3.32483	2.78632	OpenCL_NVIDIA GeForce RTX 4090
	115	0.175751	0.204411	OpenCL_NVIDIA GeForce RTX 4090		115	3.32566	3.22498	OpenCL_NVIDIA GeForce RTX 4090
	116	0.175152	0.198189	OpenCL_NVIDIA GeForce RTX 4090		116	3.31136	2.87898	OpenCL_NVIDIA GeForce RTX 4090
	117	0.185371	0.193314	OpenCL_NVIDIA GeForce RTX 4090		117	4.1613	3.34617	Threaded
	118	0.187459	0.200642	OpenCL_NVIDIA GeForce RTX 4090		118	3.11883	2.85037	OpenCL_NVIDIA GeForce RTX 4090
	119	0.175653	0.188243	OpenCL_NVIDIA GeForce RTX 4090		119	4.09613	3.33125	Threaded
	120	0.185103	0.198638	OpenCL_NVIDIA GeForce RTX 4090		120	2.55887	2.93459	OpenCL_NVIDIA GeForce RTX 4090
	121	0.177443	0.184266	OpenCL_NVIDIA GeForce RTX 4090		121	3.27208	2.88037	OpenCL_NVIDIA GeForce RTX 4090
	122	0.187692	0.200646	OpenCL_NVIDIA GeForce RTX 4090		122	3.37629	2.86181	OpenCL_NVIDIA GeForce RTX 4090
	123	0.175514	0.189206	OpenCL_NVIDIA GeForce RTX 4090		123	3.37779	2.86745	OpenCL_NVIDIA GeForce RTX 4090
	124	0.186302	0.226862	OpenCL_NVIDIA GeForce RTX 4090		124	3.33906	4.18009	OpenCL_NVIDIA GeForce RTX 4090
	125	0.183732	0.196272	OpenCL_NVIDIA GeForce RTX 4090		125	0.64767	0.647041	OpenCL_NVIDIA GeForce RTX 4090
	126	0.185899	0.19537	OpenCL_NVIDIA GeForce RTX 4090		126	0.63424	0.621242	OpenCL_NVIDIA GeForce RTX 4090
	127	0.185456	0.193741	OpenCL_NVIDIA GeForce RTX 4090		127	0.616262	0.61028	OpenCL_NVIDIA GeForce RTX 4090
	128	0.175956	0.195036	OpenCL_NVIDIA GeForce RTX 4090		128	0.590144	0.585069	OpenCL_NVIDIA GeForce RTX 4090
	129	0.184754	0.187135	OpenCL_NVIDIA GeForce RTX 4090		129	0.583778	0.591911	OpenCL_NVIDIA GeForce RTX 4090
	130	0.185845	0.189631	OpenCL_NVIDIA GeForce RTX 4090		130	0.591119	0.582291	OpenCL_NVIDIA GeForce RTX 4090
	131	0.187324	0.198609	OpenCL_NVIDIA GeForce RTX 4090		131	0.591294	0.585375	OpenCL_NVIDIA GeForce RTX 4090
	132	0.186714	0.187756	OpenCL_NVIDIA GeForce RTX 4090		132	0.589355	0.583121	OpenCL_NVIDIA GeForce RTX 4090
	133	0.17651	0.190731	OpenCL_NVIDIA GeForce RTX 4090		133	0.592199	0.589408	OpenCL_NVIDIA GeForce RTX 4090
	134	0.20413	0.197914	OpenCL_NVIDIA GeForce RTX 4090		134	0.597636	0.58471	OpenCL_NVIDIA GeForce RTX 4090
	135	0.191192	0.194234	OpenCL_NVIDIA GeForce RTX 4090		135	0.591755	0.581788	OpenCL_NVIDIA GeForce RTX 4090
	136	0.176917	0.205624	OpenCL_NVIDIA GeForce RTX 4090		136	0.589889	0.581229	OpenCL_NVIDIA GeForce RTX 4090
	137	0.184355	0.181202	OpenCL_NVIDIA GeForce RTX 4090		137	0.58319	0.579367	OpenCL_NVIDIA GeForce RTX 4090
	138	0.174191	0.190436	OpenCL_NVIDIA GeForce RTX 4090		138	0.591406	0.584425	OpenCL_NVIDIA GeForce RTX 4090
	139	0.178383	0.191198	OpenCL_NVIDIA GeForce RTX 4090		139	0.590828	0.580685	OpenCL_NVIDIA GeForce RTX 4090
	140	0.191694	0.191485	OpenCL_NVIDIA GeForce RTX 4090		140	0.588645	0.577776	OpenCL_NVIDIA GeForce RTX 4090
	141	0.186328	0.190525	OpenCL_NVIDIA GeForce RTX 4090		141	0.589466	0.580093	OpenCL_NVIDIA GeForce RTX 4090
	142	0.184764	0.211182	OpenCL_NVIDIA GeForce RTX 4090		142	0.591096	0.585162	OpenCL_NVIDIA GeForce RTX 4090
	143	0.176802	0.195051	OpenCL_NVIDIA GeForce RTX 4090		143	0.589651	0.578634	OpenCL_NVIDIA GeForce RTX 4090
	144	0.183753	0.205115	OpenCL_NVIDIA GeForce RTX 4090		144	0.589888	0.584535	OpenCL_NVIDIA GeForce RTX 4090
	145	0.177215	0.198536	OpenCL_NVIDIA GeForce RTX 4090		145	0.589833	0.57764	OpenCL_NVIDIA GeForce RTX 4090
	146	0.18775	0.192708	OpenCL_NVIDIA GeForce RTX 4090		146	0.592402	0.581853	OpenCL_NVIDIA GeForce RTX 4090
	147	0.176538	0.197421	OpenCL_NVIDIA GeForce RTX 4090		147	0.589481	0.577055	OpenCL_NVIDIA GeForce RTX 4090
	148	0.182822	0.19273	OpenCL_NVIDIA GeForce RTX 4090		148	0.589796	0.583986	OpenCL_NVIDIA GeForce RTX 4090
	149	0.174317	0.187369	OpenCL_NVIDIA GeForce RTX 4090		149	0.592111	0.577073	OpenCL_NVIDIA GeForce RTX 4090
	150	0.941577	1.02796	OpenCL_NVIDIA GeForce RTX 4090		150	0.591298	0.584561	OpenCL_NVIDIA GeForce RTX 4090
	151	0.323051	1.23002	Threaded		151	0.588989	0.576627	OpenCL_NVIDIA GeForce RTX 4090
	152	0.268506	1.23033	Threaded		152	0.590277	0.582635	OpenCL_NVIDIA GeForce RTX 4090
	153	1.1302	1.27975	OpenCL_NVIDIA GeForce RTX 4090		153	0.590619	0.578251	OpenCL_NVIDIA GeForce RTX 4090
	154	0.303823	1.25259	Threaded		154	0.586881	0.585434	OpenCL_NVIDIA GeForce RTX 4090
	155	0.27839	1.19393	Threaded		155	0.593273	0.577881	OpenCL_NVIDIA GeForce RTX 4090
	156	1.11625	1.24746	OpenCL_NVIDIA GeForce RTX 4090		156	0.582772	0.586467	OpenCL_NVIDIA GeForce RTX 4090
	157	0.32488	1.31297	Threaded		157	0.591174	0.578739	OpenCL_NVIDIA GeForce RTX 4090
	158	0.267156	1.24678	Threaded		158	0.592777	0.577688	OpenCL_NVIDIA GeForce RTX 4090
	159	1.13511	1.20998	OpenCL_NVIDIA GeForce RTX 4090		159	0.588526	0.580542	OpenCL_NVIDIA GeForce RTX 4090
	160	1.08988	1.27331	OpenCL_NVIDIA GeForce RTX 4090		160	0.589964	0.579758	OpenCL_NVIDIA GeForce RTX 4090
	161	0.322282	1.20656	Threaded		161	0.591958	0.582785	OpenCL_NVIDIA GeForce RTX 4090
	162	0.270014	1.23619	Threaded		162	0.587267	0.583328	OpenCL_NVIDIA GeForce RTX 4090
	163	0.293504	1.23318	Threaded		163	0.589869	0.578547	OpenCL_NVIDIA GeForce RTX 4090
	164	0.293659	1.25616	Threaded		164	0.58854	0.581055	OpenCL_NVIDIA GeForce RTX 4090
	165	0.283892	1.24509	Threaded		165	0.594065	0.578457	OpenCL_NVIDIA GeForce RTX 4090
	166	0.280007	1.23756	Threaded		166	0.585834	0.589722	OpenCL_NVIDIA GeForce RTX 4090
	167	0.281144	1.23802	Threaded		167	0.593241	0.592147	OpenCL_NVIDIA GeForce RTX 4090
	168	0.2887	1.2012	Threaded		168	0.587687	0.57979	OpenCL_NVIDIA GeForce RTX 4090
	169	0.286058	1.21754	Threaded		169	0.586113	0.585824	OpenCL_NVIDIA GeForce RTX 4090
	170	0.288382	1.23076	Threaded		170	0.591756	0.584967	OpenCL_NVIDIA GeForce RTX 4090
	171	0.295011	1.22822	Threaded		171	0.589996	0.583421	OpenCL_NVIDIA GeForce RTX 4090
	172	1.00915	1.23499	OpenCL_NVIDIA GeForce RTX 4090		172	0.585878	0.586705	OpenCL_NVIDIA GeForce RTX 4090
	173	1.15382	1.259	OpenCL_NVIDIA GeForce RTX 4090		173	0.593385	0.587948	OpenCL_NVIDIA GeForce RTX 4090
	174	1.12277	1.27527	OpenCL_NVIDIA GeForce RTX 4090		174	0.586382	0.588094	OpenCL_NVIDIA GeForce RTX 4090
	175	0.368896	1.29479	Threaded		175	0.595876	0.582673	OpenCL_NVIDIA GeForce RTX 4090
	176	0.26893	1.21828	Threaded		176	0.584419	0.58676	OpenCL_NVIDIA GeForce RTX 4090
	177	0.301978	1.23982	Threaded		177	0.590663	0.584323	OpenCL_NVIDIA GeForce RTX 4090
	178	0.294399	1.30181	Threaded		178	0.586836	0.580503	OpenCL_NVIDIA GeForce RTX 4090
	179	1.13151	1.21354	OpenCL_NVIDIA GeForce RTX 4090		179	0.583429	0.57936	OpenCL_NVIDIA GeForce RTX 4090
	180	0.312708	1.2409	Threaded		180	0.587942	0.580611	OpenCL_NVIDIA GeForce RTX 4090
	181	0.281893	1.31967	Threaded		181	0.587683	0.586878	OpenCL_NVIDIA GeForce RTX 4090
	182	0.275782	1.27355	Threaded		182	0.589238	0.599567	OpenCL_NVIDIA GeForce RTX 4090
	183	0.281385	1.19606	Threaded		183	0.588342	0.591527	OpenCL_NVIDIA GeForce RTX 4090
	184	0.289666	1.21366	Threaded		184	0.588931	0.582607	OpenCL_NVIDIA GeForce RTX 4090
	185	0.28108	1.2815	Threaded		185	0.58631	0.585501	OpenCL_NVIDIA GeForce RTX 4090
	186	0.302786	1.27877	Threaded		186	0.586394	0.579878	OpenCL_NVIDIA GeForce RTX 4090
	187	0.288292	1.19698	Threaded		187	0.582675	0.580055	OpenCL_NVIDIA GeForce RTX 4090
	188	0.285534	1.32828	Threaded		188	0.586015	0.580187	OpenCL_NVIDIA GeForce RTX 4090
	189	1.08271	1.21957	OpenCL_NVIDIA GeForce RTX 4090		189	0.589484	0.584112	OpenCL_NVIDIA GeForce RTX 4090
	190	0.323112	1.23134	Threaded		190	0.587061	0.588864	OpenCL_NVIDIA GeForce RTX 4090
	191	0.286884	1.19068	Threaded		191	0.589638	0.581934	OpenCL_NVIDIA GeForce RTX 4090
	192	0.274136	1.26689	Threaded		192	0.588157	0.583437	OpenCL_NVIDIA GeForce RTX 4090
	193	0.291274	1.24559	Threaded		193	0.588431	0.585343	OpenCL_NVIDIA GeForce RTX 4090
	194	0.278001	1.25957	Threaded		194	0.582607	0.589816	OpenCL_NVIDIA GeForce RTX 4090
	195	1.08222	1.26798	OpenCL_NVIDIA GeForce RTX 4090		195	0.587974	0.584401	OpenCL_NVIDIA GeForce RTX 4090
	196	0.318886	1.24179	Threaded		196	0.59426	0.58916	OpenCL_NVIDIA GeForce RTX 4090
	197	0.290754	1.2453	Threaded		197	0.585196	0.582401	OpenCL_NVIDIA GeForce RTX 4090
	198	0.283922	1.23484	Threaded		198	0.588783	0.586282	OpenCL_NVIDIA GeForce RTX 4090
	199	0.289431	1.2713	Threaded		199	0.584403	0.595145	OpenCL_NVIDIA GeForce RTX 4090
	200	0.279335	1.26817	Threaded
	201	0.299075	1.24117	Threaded
	202	0.286304	1.29498	Threaded
	203	0.308424	1.19466	Threaded
	204	0.287398	1.2306	Threaded
	205	0.288209	1.22522	Threaded
	206	0.306803	1.28424	Threaded
	207	1.10404	1.22407	OpenCL_NVIDIA GeForce RTX 4090
	208	0.344111	1.22709	Threaded
	209	0.292584	1.31154	Threaded
	210	1.11698	1.24895	OpenCL_NVIDIA GeForce RTX 4090
	211	1.16544	1.22448	OpenCL_NVIDIA GeForce RTX 4090
	212	0.362255	1.24501	Threaded
	213	0.3037	1.28298	Threaded
	214	0.283871	1.2535	Threaded
	215	0.306489	1.1975	Threaded
	216	0.303527	1.26372	Threaded
	217	0.295047	1.20687	Threaded
	218	0.279014	1.24934	Threaded
	219	0.285077	1.16405	Threaded
	220	1.06776	1.30409	OpenCL_NVIDIA GeForce RTX 4090
	221	0.332033	1.2532	Threaded
	222	1.12433	1.26827	OpenCL_NVIDIA GeForce RTX 4090
	223	0.3342	1.26032	Threaded
	224	0.29841	1.23332	Threaded
	225	0.273687	1.23205	Threaded
	226	0.297308	1.23798	Threaded
	227	1.07891	1.26675	OpenCL_NVIDIA GeForce RTX 4090
	228	0.309643	1.23116	Threaded
	229	0.294731	1.25254	Threaded
	230	0.289112	1.29949	Threaded
	231	0.281358	1.19444	Threaded
	232	0.285735	1.25907	Threaded
	233	0.289769	1.23406	Threaded
	234	0.288132	1.29373	Threaded
	235	0.290184	1.2165	Threaded
	236	0.287727	1.24478	Threaded
	237	0.279302	1.29371	Threaded
	238	0.275824	1.26161	Threaded
	239	0.308476	1.20676	Threaded
	240	0.297492	1.31696	Threaded
	241	0.291672	1.2875	Threaded
	242	0.295675	1.27731	Threaded
	243	0.290286	1.30495	Threaded
	244	0.277354	1.23509	Threaded
	245	0.305151	1.24919	Threaded
	246	0.293175	1.21143	Threaded
	247	0.287014	1.24771	Threaded
	248	0.291187	1.24101	Threaded
	249	0.284188	1.22724	Threaded
	250	0.255984	0.238743	Threaded
	251	0.255322	0.269174	Threaded
	252	0.199975	0.220739	OpenCL_NVIDIA GeForce RTX 4090
	253	0.196785	0.217279	OpenCL_NVIDIA GeForce RTX 4090
	254	0.206643	0.186506	OpenCL_NVIDIA GeForce RTX 4090
	255	0.191265	0.192465	OpenCL_NVIDIA GeForce RTX 4090
	256	0.18196	0.189316	OpenCL_NVIDIA GeForce RTX 4090
	257	0.192803	0.192606	OpenCL_NVIDIA GeForce RTX 4090
	258	0.196998	0.187678	OpenCL_NVIDIA GeForce RTX 4090
	259	0.200552	0.189946	OpenCL_NVIDIA GeForce RTX 4090
	260	0.205969	0.202976	OpenCL_NVIDIA GeForce RTX 4090
	261	0.188782	0.186753	OpenCL_NVIDIA GeForce RTX 4090
	262	0.195367	0.196748	OpenCL_NVIDIA GeForce RTX 4090
	263	0.199877	0.195666	OpenCL_NVIDIA GeForce RTX 4090
	264	0.192856	0.197124	OpenCL_NVIDIA GeForce RTX 4090
	265	0.194577	0.185198	OpenCL_NVIDIA GeForce RTX 4090
	266	0.237305	0.17515	OpenCL_NVIDIA GeForce RTX 4090
	267	0.196789	0.191011	OpenCL_NVIDIA GeForce RTX 4090
	268	0.203482	0.195483	OpenCL_NVIDIA GeForce RTX 4090
	269	0.193197	0.195937	OpenCL_NVIDIA GeForce RTX 4090
	270	0.190902	0.18828	OpenCL_NVIDIA GeForce RTX 4090
	271	0.190953	0.187213	OpenCL_NVIDIA GeForce RTX 4090
	272	0.194597	0.207727	OpenCL_NVIDIA GeForce RTX 4090
	273	0.185706	0.198862	OpenCL_NVIDIA GeForce RTX 4090
	274	0.192531	0.190934	OpenCL_NVIDIA GeForce RTX 4090
	275	0.192035	0.197408	OpenCL_NVIDIA GeForce RTX 4090
	276	0.1986	0.195921	OpenCL_NVIDIA GeForce RTX 4090
	277	0.20177	0.205485	OpenCL_NVIDIA GeForce RTX 4090
	278	0.206151	0.191727	OpenCL_NVIDIA GeForce RTX 4090
	279	0.193948	0.235375	OpenCL_NVIDIA GeForce RTX 4090
	280	0.185856	0.186717	OpenCL_NVIDIA GeForce RTX 4090
	281	0.189216	0.21538	OpenCL_NVIDIA GeForce RTX 4090
	282	0.195461	0.201955	OpenCL_NVIDIA GeForce RTX 4090
	283	0.193495	0.196366	OpenCL_NVIDIA GeForce RTX 4090
	284	0.205001	0.190165	OpenCL_NVIDIA GeForce RTX 4090
	285	0.23916	0.206958	OpenCL_NVIDIA GeForce RTX 4090
	286	0.193994	0.192279	OpenCL_NVIDIA GeForce RTX 4090
	287	0.197268	0.180118	OpenCL_NVIDIA GeForce RTX 4090
	288	0.193891	0.193268	OpenCL_NVIDIA GeForce RTX 4090
	289	0.185474	0.19751	OpenCL_NVIDIA GeForce RTX 4090
	290	0.198292	0.183904	OpenCL_NVIDIA GeForce RTX 4090
	291	0.185894	0.18958	OpenCL_NVIDIA GeForce RTX 4090
	292	0.186893	0.193704	OpenCL_NVIDIA GeForce RTX 4090
	293	0.192131	0.195481	OpenCL_NVIDIA GeForce RTX 4090
	294	0.186297	0.193828	OpenCL_NVIDIA GeForce RTX 4090
	295	0.204782	0.196932	OpenCL_NVIDIA GeForce RTX 4090
	296	0.187601	0.198045	OpenCL_NVIDIA GeForce RTX 4090
	297	0.195097	0.204505	OpenCL_NVIDIA GeForce RTX 4090
	298	0.195851	0.188141	OpenCL_NVIDIA GeForce RTX 4090
	299	0.187937	0.197986	OpenCL_NVIDIA GeForce RTX 4090
	300	0.196958	0.198034	OpenCL_NVIDIA GeForce RTX 4090
	301	0.184704	0.213009	OpenCL_NVIDIA GeForce RTX 4090
	302	0.184531	0.199065	OpenCL_NVIDIA GeForce RTX 4090
	303	0.20283	0.205079	OpenCL_NVIDIA GeForce RTX 4090
	304	0.175904	0.234068	OpenCL_NVIDIA GeForce RTX 4090
	305	0.18622	0.18971	OpenCL_NVIDIA GeForce RTX 4090
	306	0.188359	0.193731	OpenCL_NVIDIA GeForce RTX 4090
	307	0.19478	0.199894	OpenCL_NVIDIA GeForce RTX 4090
	308	0.19462	0.191767	OpenCL_NVIDIA GeForce RTX 4090
	309	0.234192	0.191816	OpenCL_NVIDIA GeForce RTX 4090
	310	0.193527	0.195253	OpenCL_NVIDIA GeForce RTX 4090
	311	0.192796	0.189116	OpenCL_NVIDIA GeForce RTX 4090
	312	0.187772	0.193325	OpenCL_NVIDIA GeForce RTX 4090
	313	0.197564	0.194086	OpenCL_NVIDIA GeForce RTX 4090
	314	0.195627	0.20059	OpenCL_NVIDIA GeForce RTX 4090
	315	0.184612	0.208102	OpenCL_NVIDIA GeForce RTX 4090
	316	0.187955	0.182549	OpenCL_NVIDIA GeForce RTX 4090
	317	0.192446	0.195667	OpenCL_NVIDIA GeForce RTX 4090
	318	0.18796	0.193877	OpenCL_NVIDIA GeForce RTX 4090
	319	0.187991	0.18952	OpenCL_NVIDIA GeForce RTX 4090
	320	0.191382	0.191433	OpenCL_NVIDIA GeForce RTX 4090
	321	0.194655	0.211667	OpenCL_NVIDIA GeForce RTX 4090
	322	0.192682	0.195589	OpenCL_NVIDIA GeForce RTX 4090
	323	0.192144	0.197954	OpenCL_NVIDIA GeForce RTX 4090
	324	0.182781	0.20932	OpenCL_NVIDIA GeForce RTX 4090
	325	0.196602	0.236889	OpenCL_NVIDIA GeForce RTX 4090
	326	0.18601	0.194582	OpenCL_NVIDIA GeForce RTX 4090
	327	0.192491	0.1912	OpenCL_NVIDIA GeForce RTX 4090
	328	0.182428	0.199842	OpenCL_NVIDIA GeForce RTX 4090
	329	0.193919	0.234059	OpenCL_NVIDIA GeForce RTX 4090
	330	0.197142	0.18736	OpenCL_NVIDIA GeForce RTX 4090
	331	0.193895	0.191972	OpenCL_NVIDIA GeForce RTX 4090
	332	0.195982	0.213532	OpenCL_NVIDIA GeForce RTX 4090
	333	0.254778	0.23084	OpenCL_NVIDIA GeForce RTX 4090
	334	0.184073	0.192293	OpenCL_NVIDIA GeForce RTX 4090
	335	0.181757	0.192416	OpenCL_NVIDIA GeForce RTX 4090
	336	0.184005	0.200083	OpenCL_NVIDIA GeForce RTX 4090
	337	0.193939	0.235517	OpenCL_NVIDIA GeForce RTX 4090
	338	0.188589	0.188873	OpenCL_NVIDIA GeForce RTX 4090
	339	0.19239	0.196919	OpenCL_NVIDIA GeForce RTX 4090
	340	0.187272	0.198242	OpenCL_NVIDIA GeForce RTX 4090
	341	0.193006	0.24304	OpenCL_NVIDIA GeForce RTX 4090
	342	0.201412	0.211657	OpenCL_NVIDIA GeForce RTX 4090
	343	0.193117	0.196782	OpenCL_NVIDIA GeForce RTX 4090
	344	0.197882	0.206799	OpenCL_NVIDIA GeForce RTX 4090
	345	0.190839	0.196023	OpenCL_NVIDIA GeForce RTX 4090
	346	0.204752	0.203361	OpenCL_NVIDIA GeForce RTX 4090
	347	0.244517	0.204582	OpenCL_NVIDIA GeForce RTX 4090
	348	0.191128	0.197526	OpenCL_NVIDIA GeForce RTX 4090
	349	0.200224	0.193288	OpenCL_NVIDIA GeForce RTX 4090
	350	0.201098	0.193729	OpenCL_NVIDIA GeForce RTX 4090
	351	0.193952	0.196741	OpenCL_NVIDIA GeForce RTX 4090
	352	0.198628	0.195576	OpenCL_NVIDIA GeForce RTX 4090
	353	0.212183	0.215693	OpenCL_NVIDIA GeForce RTX 4090
	354	0.199094	0.190825	OpenCL_NVIDIA GeForce RTX 4090
	355	0.197436	0.194113	OpenCL_NVIDIA GeForce RTX 4090
	356	0.227439	0.204603	OpenCL_NVIDIA GeForce RTX 4090
	357	0.193887	0.187611	OpenCL_NVIDIA GeForce RTX 4090
	358	0.201998	0.193326	OpenCL_NVIDIA GeForce RTX 4090
	359	0.18998	0.198838	OpenCL_NVIDIA GeForce RTX 4090
	360	0.191716	0.192036	OpenCL_NVIDIA GeForce RTX 4090
	361	0.199402	0.219478	OpenCL_NVIDIA GeForce RTX 4090
	362	0.205563	0.19559	OpenCL_NVIDIA GeForce RTX 4090
	363	0.193203	0.197226	OpenCL_NVIDIA GeForce RTX 4090
	364	0.201968	0.203918	OpenCL_NVIDIA GeForce RTX 4090
	365	0.18813	0.19353	OpenCL_NVIDIA GeForce RTX 4090
	366	0.192399	0.194881	OpenCL_NVIDIA GeForce RTX 4090
	367	0.218201	0.20059	OpenCL_NVIDIA GeForce RTX 4090
	368	0.192786	0.1992	OpenCL_NVIDIA GeForce RTX 4090
	369	0.199171	0.18548	OpenCL_NVIDIA GeForce RTX 4090
	370	0.192632	0.191394	OpenCL_NVIDIA GeForce RTX 4090
	371	0.193177	0.194821	OpenCL_NVIDIA GeForce RTX 4090
	372	0.20028	0.19353	OpenCL_NVIDIA GeForce RTX 4090
	373	0.190159	0.194806	OpenCL_NVIDIA GeForce RTX 4090
	374	0.191083	0.194323	OpenCL_NVIDIA GeForce RTX 4090
	375	0.195076	0.196247	OpenCL_NVIDIA GeForce RTX 4090
	376	0.201788	0.192741	OpenCL_NVIDIA GeForce RTX 4090
	377	0.196428	0.195302	OpenCL_NVIDIA GeForce RTX 4090
	378	0.213424	0.177845	OpenCL_NVIDIA GeForce RTX 4090
	379	0.186402	0.194128	OpenCL_NVIDIA GeForce RTX 4090
	380	0.193246	0.196522	OpenCL_NVIDIA GeForce RTX 4090
	381	0.194423	0.198402	OpenCL_NVIDIA GeForce RTX 4090
	382	0.191249	0.192019	OpenCL_NVIDIA GeForce RTX 4090
	383	0.200526	0.20385	OpenCL_NVIDIA GeForce RTX 4090
	384	0.197449	0.203028	OpenCL_NVIDIA GeForce RTX 4090
	385	0.198728	0.192202	OpenCL_NVIDIA GeForce RTX 4090
	386	0.201647	0.189419	OpenCL_NVIDIA GeForce RTX 4090
	387	0.214659	0.196019	OpenCL_NVIDIA GeForce RTX 4090
	388	0.21193	0.196097	OpenCL_NVIDIA GeForce RTX 4090
	389	0.200147	0.19591	OpenCL_NVIDIA GeForce RTX 4090
	390	0.203884	0.194257	OpenCL_NVIDIA GeForce RTX 4090
	391	0.199092	0.203765	OpenCL_NVIDIA GeForce RTX 4090
	392	0.198534	0.193848	OpenCL_NVIDIA GeForce RTX 4090
	393	0.199271	0.198269	OpenCL_NVIDIA GeForce RTX 4090
	394	0.198202	0.1876	OpenCL_NVIDIA GeForce RTX 4090
	395	0.199387	0.195719	OpenCL_NVIDIA GeForce RTX 4090
	396	0.198961	0.184541	OpenCL_NVIDIA GeForce RTX 4090
	397	0.197495	0.185673	OpenCL_NVIDIA GeForce RTX 4090
	398	0.189931	0.200294	OpenCL_NVIDIA GeForce RTX 4090
	399	0.190502	0.201076	OpenCL_NVIDIA GeForce RTX 4090
